# Supplementary material for: MEP Pathway: First-Synthesized IspH-Directed Prodrugs with Potent Antimycobacterial Activity
Source: Microorganisms. 2026 Jan 17;14(1):215. doi: 10.3390/microorganisms14010215 (PMC12844193; doi:10.3390/microorganisms14010215)
Supplement: Supplementary file 1 [file microorganisms-14-00215-s001.zip]

Archive with 1 entries (1 files):
- microorganisms-4039316-supplementary.pdf
